# Supplementary material for: Inhibition of Autophagy Promotes the Elimination of Liver Cancer Stem Cells by CD133 Aptamer-Targeted Delivery of Doxorubicin
Source: Biomolecules. 2022 Nov 3;12(11):1623. doi: 10.3390/biom12111623 (PMC9687680; doi:10.3390/biom12111623)
Supplement: Supplementary file 1 [file biomolecules-12-01623-s001.zip]

Archive with 1 entries (1 files):
- biomolecules-1920751-supplementary.pdf
